# Supplementary material for: An inducible offense: carnivore morph tadpoles induced by tadpole carnivory
Source: Ecol Evol. 2015 Mar 4;5(7):1405–11. doi: 10.1002/ece3.1448 (PMC4395170; doi:10.1002/ece3.1448)
Supplement: Supplementary file 1 — Table S1. Raw data that accompanies this manuscript. [file ece30005-1405-sd1.csv]

Location	Clutch	Diet	Number	Num car	Prop car
F1	1	a	39	0	0.000
F1	1	b	33	1	0.030
F1	1	c	26	2	0.077
F1	1	d	29	1	0.034
F2	2	a	18	1	0.056
F2	2	b	20	1	0.050
F2	2	c	10	2	0.200
F2	2	d	15	1	0.067
F3	3	a	2	0	0.000
F3	3	b	10	0	0.000
F3	3	c	3	1	0.333
F3	3	d	1	1	1.000
F4	4	a	24	0	0.000
F4	4	b	23	0	0.000
F4	4	c	18	1	0.056
F4	4	d	26	1	0.038
F5	5	a	37	0	0.000
F5	5	b	29	0	0.000
F5	5	c	15	3	0.200
F5	5	d	27	2	0.074
B1	1	a	38	0	0.000
B1	1	b	35	1	0.029
B1	1	c	23	2	0.087
B1	1	d	30	1	0.033
B2	2	a	16	0	0.000
B2	2	b	8	1	0.125
B2	2	c	8	1	0.125
B2	2	d	9	2	0.222
B3	3	a	18	0	0.000
B3	3	b	10	0	0.000
B3	3	c	5	4	0.800
B3	3	d	8	1	0.125
B4	4	a	24	0	0.000
B4	4	b	19	1	0.053
B4	4	c	26	1	0.038
B4	4	d	24	0	0.000
B5	5	a	32	0	0.000
B5	5	b	32	1	0.031
B5	5	c	26	5	0.192
B5	5	d	27	1	0.037
L1	1	a	40	0	0.000
L1	1	b	26	3	0.115
L1	1	c	31	3	0.097
L1	1	d	32	4	0.125
L2	2	a	16	0	0.000
L2	2	b	5	0	0.000
L2	2	c	10	2	0.200
L2	2	d	12	2	0.167
L3	3	a	7	0	0.000
L3	3	b	11	0	0.000
L3	3	c	12	3	0.250
L3	3	d	12	3	0.250
L4	4	a	23	0	0.000
L4	4	b	20	0	0.000
L4	4	c	23	0	0.000
L4	4	d	25	2	0.080
L5	5	a	35	0	0.000
L5	5	b	29	2	0.069
L5	5	c	25	3	0.120
L5	5	d	29	4	0.138
